# Supplementary material for: Assessing phototoxic drug properties of hydrochlorothiazide using human skin biopsies
Source: Commun Biol. 2025 May 6;8:705. doi: 10.1038/s42003-025-08064-1 (PMC12056033; doi:10.1038/s42003-025-08064-1)
Supplement: Supplementary file 2 — Supplementary Data 1 [file 42003_2025_8064_MOESM2_ESM.xlsx]

## Sheet: Figure 2 B
	p53 6 hours
	Ctrl	Ctrl+UVA	Ctrl+UVB	HCT	HCT+UVA	HCT+UVB
	1	0.853329	1.48931	0.836289	1.56057	1.47081
	1	1.21973	2.0262	1.21558	2.33491	2.42558
	1	1.44141	2.8231	1.6858	3.33936	2.92411
	1	1.0326	1.99071	0.97849	1.72526	1.54092
	1	1.14678	2.61037	0.830538	1.8726	2.60872
	1	1.53728	1.61179	1.26361	4.40092	2.78552
n-number	6	6	6	6	6	6

## Sheet: Figure 2 C
	phospho-p53 6 hours
	Ctrl	Ctrl+UVA	Ctrl+UVB	HCT	HCT+UVA	HCT+UVB
	1	0.839466	1.87465	1.075	1.8401	2.06155
	1	0.743835	1.21619	1.06651	2.16907	1.91436
	1	1.50925	2.39071	1.84081	2.26327	3.49676
	1	0.843761	2.53331	0.782736	1.7344	2.08094
	1	1.405	3.11459	1.12172	2.65936	2.40237
	1	1.12846	2.35574	1.3523	4.07687	3.28596
n-number	6	6	6	6	6	6

## Sheet: Figure 2 D
	gH2A.X 6 hours
	Ctrl	Ctrl+UVA	Ctrl+UVB	HCT	HCT+UVA	HCT+UVB
	1	0.627723	1.38306	0.893468	1.19936	3.00891
	1	0.677254	2.4103	1.67204	1.24364	2.7243
	1	1.14382	2.97669	1.94518	2.02099	13.1944
	1	1.58999	1.78725	0.455259	0.562061	1.67136
	1	1.44587	2.86597	1.25815	1.2889	4.36829
	1	0.832266	1.95674	0.951297	0.916641	3.55091
n-number	6	6	6	6	6	6

## Sheet: Figure 2 E
MDM2 mRNA	6 hours
	Ctrl	Ctrl+UVA	Ctrl+UVB	HCT	HCT+UVA	HCT+UVB
	1.015	1.305	1.035	1.305	2.53	1.21
	1	0.925	0.73	0.875	1.44	1.085
	1.015	1.095	1.13	1.43	2.595	1.265
	1	0.98	0.82	0.645	1.19	0.49
	1.03	1.27	1.44	1.355	2.105	2.4
	1.02	1.08	0.47	0.99	3.09	0.97
n-number	6	6	6	6	6	6

## Sheet: Figure 2 G
	p53 24 hours
		Ctrl	Ctrl+UVA	Ctrl+UVB	HCT	HCT+UVA	HCT+UVB
		1	1.43226	2.85975	1.22612	3.20668	1.92201
		1	0.792675	1.64756	1.00824	2.02643	2.15759
		1	1.08771	1.57531	1.12489	2.33754	1.10427
		1	1.405	3.11459	1.12172	2.65936	2.40237
		1	1.23573	1.91671	1.11248	2.3929	2.28171
		1	1.81029	1.57353	0.963318	2.32446	1.43575
n-number		6	6	6	6	6	6

## Sheet: Figure 2 H
phospho-p53 24 hours
	Ctrl	Ctrl+UVA	Ctrl+UVB	HCT	HCT+UVA	HCT+UVB
	1	0.929433	1.86216	1.49502	2.34421	2.13822
	1	1.2386	2.14381	1.35215	3.14107	2.71262
	1	0.865209	1.28887	1.24492	2.34421	2.23124
	1	1.68232	5.45248	1.26318	4.98927	4.91505
	1	0.791784	3.06813	0.718798	3.49079	5.78361
	1	1.42684	1.80206	1.18285	2.13655	1.69511
n-number	6	6	6	6	6	6

## Sheet: Figure 2 I
gH2A.X 24 hours
	Ctrl	Ctrl+UVA	Ctrl+UVB	HCT	HCT+UVA	HCT+UVB
	1	0.922401	6.20305	1.03124	1.13864	8.49235
	1	0.793153	4.30876	0.749111	1.32531	4.06135
	1	1.72069	12.4592	2.9649	4.61733	13.2656
	1	1.61659	5.84743	1.24258	0.928207	8.18661
	1	1.34345	2.14767	1.38648	2.08247	4.17037
	1	1.07585	3.09973	0.776364	0.890785	3.87085
n-number	6	6	6	6	6	6

## Sheet: Figure 2 J
MDM2 mRNA	24 hours
	Ctrl	Ctrl+UVA	Ctrl+UVB	HCT	HCT+UVA	HCT+UVB
	1.005	0.97	2.945	1.125	2.235	2.43
	1.02	0.94	2.865	1.055	1.335	2.145
	1	1.595	1.53	0.925	1.905	2.06
	1.005	1.155	2.105	1.34	1.74	2.18
	1.01	1.235	1.725	1.15	1.485	3.36
	1.01	1.52	1.23	1.34	2.13	1.89
n-number	6	6	6	6	6	6

## Sheet: Figure 3 C
Figure 3 C	yH2A.X positive nuclei		6 hours						Figure 3 C	yH2A.X positive nuclei		24 hours
	Ctrl	Ctrl+UVA	Ctrl+UVB	HCT	HCT+UVA	HCT+UVB				Ctrl	Ctrl+UVA	Ctrl+UVB	HCT	HCT+UVA	HCT+UVB
	0.479846	12.8614	43.7561	2.55906	3.21951	57.0717				0.198413	0.986193	68.2674	0	0.1998	19.5021
	0.0602773	1.56904	18.9387	0.199005	3.33333	17.0895				0.394011	0.249377	18.0699	0.0527148	0.324324	13.9423
		0.199601	10.7	0	1.39721	14.9606				0.0996016	0	15.7	0.293686	1.02828	14.5418
	0	0	0.497018	0.499501	0.596421	20.1597				0.299401	0.298805	1.8981	0.397614	0.1	8.28343
	0.199601	0.199402	22.2222	0.2	0.199402	57.2984				1.99601	1.69492	49.2507	0.985222	0.284091	52.7778
n-Number	4	5	5	5	5	5			n-Number	5	5	5	5	5	5

## Sheet: Figure 3 D
Figure 3 D	p53 positive nuclei		6 hours						p53 positive nuclei		24 hours
	Ctrl	Ctrl+UVA	Ctrl+UVB	HCT	HCT+UVA	HCT+UVB			Ctrl	Ctrl+UVA	Ctrl+UVB	HCT	HCT+UVA	HCT+UVB
	6.9723	5.52861	50.0499	18.3318	38.1229	42.9084			0.198413	7.65456	44.2251	9.29577	39.4737	39.6975
	2.3183	3.52113	13.6106	5.04705	14.6912	21.7241			11.1321	2.98121	25.9766	1.9548	43.2937	35.2806
	0.4	1.59925	27.2146	0.484966	7.95455	26.7951			1.02302	2.85088	41.2853	0.3	16.99	25.1707
	5.95463	9.40989	36.311	20.7107	40.6049	64.8987			3.77734	11.3592	39.1223	5.29172	24.6499	44.2216
	9.62627	19.1794	25.948	9.50495	45.2042	30.659			8.68263	3.97456	20.878	1.23457	35.4571	7.22543
n-Number	5	5	5	5	5	5		n-Number	5	5	5	5	5	5

[truncated: 69 more sheets: Figure 4 B, Figure 4 C, Figure 4 D, Figure 4 F, Figure 4 G, Figure 4 H, Figure 5b, Figure 5c, Figure 5d, Figure 5f, Figure 5h, Figure 5i, Figure 5j, Figure 6b, Figure 6c, Figure 6d, Figure 6f, Figure 6h, Figure 6i, Figure 6j …]
